# Supplementary material for: Adding Preoperative Oral Antibiotics to Mechanical Bowel Preparation Reduces Surgical Site Infections in Elective Colorectal Surgery: A Meta-Analysis of Randomized Controlled Trials
Source: Medicina (Kaunas). 2026 Jun 15;62(6):1161. doi: 10.3390/medicina62061161 (PMC13304088; doi:10.3390/medicina62061161)
Supplement: Supplementary file 1 [file medicina-62-01161-s001.zip]

Archive with 1 entries (1 files):
- medicina-4267626-Supplementary Material.pdf
